# Supplementary material for: Spatial covariance analysis reveals the residue-by-residue thermodynamic contribution of variation to the CFTR fold
Source: Commun Biol. 2022 Apr 13;5:356. doi: 10.1038/s42003-022-03302-2 (PMC9008016; doi:10.1038/s42003-022-03302-2)
Supplement: Supplementary file 4 — Supplementary Data 1 [file 42003_2022_3302_MOESM4_ESM.xlsx]

## Sheet: Supplementary_Data1
Variogram constructions and cross-validations
Figure	2B	2D	3B	4B	5B	5D
y-z axis	TrIdx (37°C) - ClCon (37°C)	ClCon (37°C) - TrIdx (37°C)	TrIdx (37°C) - Delta_TrIdx (27°C-37°C)	TrIdx (37°C) - Stab (37°C)	TrIdx (27°C) - ClCon (27°C)	TrIdx (37°C) - Delta_ClCon (27°C-37°C)
Cutoff	0.5	0.5	0.5	0.5	0.5	0.5
Width	0.01	0.01	0.01	0.01	0.01	0.01
psill	0.07	0.12	0.02	0.04	0.05	0.055
model	Sph	Sph	Sph	Sph	Sph	Sph
range	0.14	0.12	0.15	0.1	0.15	0.08
nugget	0.01	0.01	0.03	0	0.02	0.001
nmin	5	5	5	5	5	5
nmax	15	15	15	15	15	15
Pearson	0.57	0.79	0.6	0.81	0.52	0.23
