# Supplementary material for: Spatial covariance analysis reveals the residue-by-residue thermodynamic contribution of variation to the CFTR fold
Source: Commun Biol. 2022 Apr 13;5:356. doi: 10.1038/s42003-022-03302-2 (PMC9008016; doi:10.1038/s42003-022-03302-2)
Supplement: Supplementary file 6 — Supplementary Data 3 [file 42003_2022_3302_MOESM6_ESM.xlsx]

## Sheet: Supplementary_Data3
Raw Data Quantification
Variants	37oC		27oC		Delta		Stability
	TrIdx	ClCon	TrIdx	ClCon	TrIdx	ClCon	Band C
R31C	0.958033	0.994019	0.987885	0.95	0.0298525	-0.0440188	0.721213
P67L	0.773496	0.0861281	0.695155	0.467734	-0.0783417	0.381606	0.779758
R74W	0.901984	0.63	0.943408	0.688278	0.0414245	0.0582775	1.10086
R75Q	0.891657	0.623	0.914421	0.627803	0.022764	0.00480266	0.985018
G85E	0	0	0	0.0820789	0	0.0820789	0.102683
E92K	0.1	0	0.207264	0.32	0.107264	0.32	0.232972
D110H	0.984008	0.0760796	0.98815	0.781247	0.0041415	0.705167	0.873951
R117C	0.971288	0	0.934397	0.305563	-0.0368916	0.305563	1.17131
R117H	0.956701	0.190909	0.968675	0.233136	0.011974	0.0422266	0.973265
I148T	1.01704	0.429545	0.994525	0.702744	-0.0225139	0.273199	1.19808
G178R	1.01768	0	1.00165	0.0728616	-0.016025	0.0728616	1.19314
H199Y	0.411418	0	0.436589	0.179814	0.0251716	0.179814	0.495444
P205S	0.512196	0	0.482053	0.152698	-0.0301426	0.152698	0.420748
P206W	0.575687	0	0.590034	0.188589	0.014347	0.188589	1.01355
L227R	0.401245	0	0.418262	0.241109	0.0170169	0.241109	0.234958
R334W	1.03802	0	1.02053	0.189249	-0.0174866	0.189249	0.996738
I336K	0.825181	0.0547335	0.880051	0.292669	0.0548697	0.237935	0.672399
T338I	1.02993	0.087469	0.981289	0.625965	-0.0486449	0.538496	1.00963
S341P	0.910964	0.0937643	0.864233	0.038422	-0.0467305	-0.0553423	1.0359
R347H	1.03932	0.136364	1.02977	0.269194	-0.00954495	0.13283	1.22352
R347P	0.909294	0	0.845047	0.0820436	-0.0642464	0.0820436	0.833354
R352Q	1.03605	0.136	1.03181	0.0878093	-0.00424464	-0.0481907	1.0137
A455E	0.518254	0	0.545399	0.0873383	0.0271443	0.0873383	0.909666
M470V	1.00239	0.318182	1.00996	0.380002	0.00756526	0.0618199	1.06844
S492F	0.227378	0.0591632	0.290916	0	0.0635389	-0.0591632	0.106985
I507Del	0.15	0.0355479	0.264522	0.0939095	0.114522	0.0583616	0.103038
F508Del	0.244263	0	0.538091	0.509148	0.293828	0.509148	0.606302
V520F	0.15	0	0.466424	0	0.316424	0	0.122026
S549N	1.00907	0	0.978704	0	-0.0303611	0	0.964378
S549R	0.958846	0	0.957046	0	-0.00179953	0	1.07968
G551D	1.05085	0	1.0418	0.30898	-0.00904725	0.30898	0.974269
L558S	0.17	0	0.306336	0.0257444	0.136336	0.0257444	0.0562558
A559T	0.23	0	0.300993	0.201224	0.0709933	0.201224	0.378015
R560K	0.22	0	0.437198	0	0.217198	0	0.308638
R560T	0.21	0	0.419851	0	0.209851	0	0.0399274
Y569D	0.21	0	0.289491	0	0.0794914	0	0.149807
G576A	1.04226	0.227273	1.0362	0.306458	-0.00605842	0.0791849	0.768659
D579G	0.959793	0	0.986364	0.154095	0.0265712	0.154095	1.04621
D614G	0.563523	0	0.61865	0.165333	0.0551267	0.165333	0.760038
R668C	1.03494	0.227273	1.0595	0.245714	0.0245647	0.0184416	0.817521
V754M	1.02895	0.5	1.0768	0.464898	0.0478481	-0.035102	0.979904
S967L	1.04347	0	1.02157	0	-0.0219065	0	1.06591
S945L	0.819592	0	0.859324	0.426705	0.0397318	0.426705	0.758328
G970R	1.01244	0	0.997371	0.415524	-0.0150731	0.415524	1.12809
S977F	1.02718	0.00483063	1.04675	0.487347	0.0195675	0.482516	1.14844
L997F	0.910294	0.314035	0.92235	0.768658	0.0120562	0.454623	0.902661
I1027T	0.952565	1	0.92515	0.734286	-0.0274149	-0.265714	0.799555
F1052V	0.954746	0.363636	0.959953	0.603673	0.0052072	0.240037	0.975964
L1065P	0.2	0.0449395	0.46448	0.367403	0.26448	0.322463	0.286425
R1066C	0.414502	0.0681818	0.470908	0.543018	0.0564052	0.474836	0.233782
R1066H	0.649814	0	0.578868	0.297876	-0.0709465	0.297876	0.565761
G1069R	0.959863	1.13	0.965202	1.5102	0.00533836	0.380204	0.872274
R1070W	0.830822	0.161844	0.790442	0.0892734	-0.0403804	-0.0725707	1.02563
R1070Q	1.0204	0	1.0151	0.441386	-0.00530269	0.441386	1.01404
L1077P	0.319783	0.0681818	0.428379	0.252293	0.108596	0.184112	0.583635
M1101K	0.415858	0.0909091	0.451809	0.353878	0.0359508	0.262968	0.463424
D1152H	0.942023	0.307275	0.918	0.29072	-0.0240228	-0.0165555	0.845876
R1162L	0.938334	0.772727	0.93781	0.445921	-0.000524689	-0.326806	0.968091
I1234V	0.904302	0.227273	0.891523	0.549388	-0.0127791	0.322115	0.728629
S1235R	0.883932	0.454545	0.885247	0.637959	0.00131457	0.183414	0.738218
G1244E	0.949327	0.0909091	0.908112	0.12944	-0.0412151	0.0385314	0.738566
S1251N	0.934827	0	0.947382	0.137627	0.0125543	0.137627	1.33647
D1270N	0.95931	0.25	0.935406	0.382449	-0.0239037	0.132449	0.893775
N1303K	0.498337	0.0112369	0.543589	0	0.0452528	-0.0112369	1.04302
